# Supplementary material for: Inter-rater agreement in trait judgements from faces
Source: PLoS One. 2018 Aug 17;13(8):e0202655. doi: 10.1371/journal.pone.0202655 (PMC6097668; doi:10.1371/journal.pone.0202655)
Supplement: S1 Dataset — (XLSX) [file pone.0202655.s003.xlsx]

## Sheet: Gender - unfamiliar
Image	Rater
	First	Second	Third	Fourth	Fifth	Sixth	Seventh	Eighth	Ninth	Tenth
1	3	2	1	5	3	4	5	4	6	4
2	1	2	2	4	3	4	3	4	4	2
3	3	1	3	5	4	5	5	3	5	3
4	1	1	2	4	1	2	3	2	3	3
5	1	1	1	3	2	2	4	2	3	2
6	2	1	3	5	2	4	3	3	6	4
7	2	1	1	3	2	2	1	2	3	2
8	2	2	3	5	3	2	3	3	6	4
9	2	2	3	5	4	3	2	2	6	3
10	2	2	2	3	3	4	1	3	6	4
11	1	1	1	3	2	2	1	3	4	2
12	2	1	1	4	2	2	2	3	5	2
13	1	1	1	3	3	3	3	3	5	2
14	1	1	1	3	3	3	1	3	3	2
15	2	2	3	4	3	3	4	4	4	3
16	3	3	3	5	5	5	4	4	6	4
17	2	2	2	5	4	3	4	4	4	3
18	1	1	1	3	3	2	2	2	5	3
19	2	1	1	4	5	1	2	4	4	2
20	2	1	2	4	2	2	2	3	3	2
21	1	1	1	3	2	2	2	2	2	2
22	2	1	2	3	3	1	2	3	4	2
23	2	1	2	4	4	3	2	3	3	3
24	1	1	1	3	2	1	1	2	4	3
25	1	1	1	3	2	1	1	1	3	3
26	1	1	1	1	1	2	1	2	4	1
27	1	1	1	3	2	4	4	3	4	3
28	1	1	1	2	3	1	2	1	3	2
29	1	1	2	2	2	2	1	2	3	3
30	1	1	1	3	3	2	1	3	3	2
31	2	1	1	3	2	2	2	2	2	2
32	1	1	1	3	1	3	2	3	3	2
33	1	1	1	3	2	3	2	2	3	3
34	2	1	1	4	4	4	4	4	5	1
35	2	2	2	3	2	2	1	2	3	3
36	1	1	1	3	4	3	4	2	3	2
37	1	1	2	4	4	5	2	3	5	3
38	1	1	1	2	2	2	1	3	3	1
39	2	1	7	4	4	2	4	3	5	3
40	2	1	1	2	3	3	1	2	3	2
41	2	1	1	4	3	3	1	3	4	3
42	2	1	1	3	1	1	1	2	3	2
43	2	2	1	4	3	3	4	3	4	3
44	2	1	1	4	2	2	4	2	4	2
45	2	1	1	2	1	1	1	2	2	3
46	1	1	1	2	1	1	1	1	2	1
47	2	2	2	5	2	3	3	3	3	2
48	3	2	1	4	2	5	4	3	4	3
49	2	2	1	3	2	3	3	3	3	2
50	3	2	3	4	3	5	3	4	5	2
51	7	7	7	6	7	5	7	6	6	6
52	6	5	6	3	4	5	3	6	3	5
53	6	5	7	5	6	6	2	5	5	6
54	5	7	7	6	5	6	3	5	6	5
55	6	6	7	5	7	7	7	6	5	6
56	7	5	7	4	4	4	6	5	5	5
57	7	5	6	5	6	7	7	6	3	6
58	5	5	5	3	5	3	4	4	3	4
59	6	6	7	5	7	5	5	6	5	5
60	5	5	5	3	5	3	3	5	3	4
61	7	7	7	5	6	6	6	6	6	6
62	7	7	7	6	6	5	5	6	5	5
63	7	6	7	5	5	7	5	6	6	5
64	7	6	7	7	7	6	6	5	6	5
65	6	7	7	3	5	5	7	6	6	6
66	6	7	6	5	6	3	3	5	4	5
67	6	6	7	5	5	4	7	6	4	5
68	5	6	6	5	4	6	7	7	6	5
69	6	6	7	5	7	5	5	6	5	5
70	7	6	7	6	7	7	7	6	6	6
71	6	6	7	6	6	5	5	6	4	6
72	7	7	7	5	7	7	6	7	6	6
73	6	7	7	5	7	6	5	6	6	5
74	7	7	7	5	5	5	5	6	5	6
75	6	6	7	5	4	7	6	6	6	6
76	5	6	5	3	6	5	3	6	5	5
77	5	7	7	5	7	7	5	6	7	6
78	6	6	7	5	7	6	4	6	5	5
79	7	7	7	5	7	6	5	7	7	5
80	5	5	6	4	3	5	5	6	5	5
81	5	5	6	5	7	6	5	5	3	5
82	5	7	7	4	4	5	5	5	4	5
83	6	5	5	3	3	3	4	5	4	5
84	5	5	5	4	3	3	6	5	3	5
85	5	6	7	5	7	4	4	5	5	6
86	5	6	7	4	5	5	6	6	4	6
87	6	6	7	5	6	6	7	6	5	6
88	6	7	7	5	5	6	7	6	5	5
89	6	7	7	7	5	7	7	7	5	7
90	6	7	7	6	5	6	7	6	6	6
91	6	7	7	6	5	6	7	6	6	6
92	6	7	7	5	5	6	6	6	5	5
93	6	6	7	5	5	6	5	6	5	5
94	6	5	7	4	5	5	3	7	6	3
95	6	7	6	3	4	5	3	6	5	6
96	6	7	7	5	5	6	7	6	6	5
97	6	7	7	6	6	7	6	6	6	6
98	6	7	5	5	6	7	4	6	5	6
99	5	6	7	5	4	6	5	5	5	5
100	7	6	7	6	5	6	7	6	6	6

## Sheet: Age - unfamiliar
Image	Rater
	First	Second	Third	Fourth	Fifth	Sixth	Seventh	Eighth	Ninth	Tenth
1	6	5	7	7	7	6	6	6	5	6
2	7	6	6	7	7	7	7	6	7	6
3	6	4	6	5	5	5	6	4	5	5
4	2	4	2	1	2	4	2	2	2	2
5	3	3	4	4	4	4	3	2	3	2
6	2	3	2	2	3	3	3	2	2	3
7	3	3	3	3	1	4	2	2	2	3
8	2	3	4	3	2	3	4	3	3	4
9	2	3	4	2	4	4	2	3	3	3
10	2	3	2	2	3	3	3	2	2	3
11	3	3	3	2	2	3	2	3	2	2
12	2	3	3	2	2	3	3	3	2	3
13	1	3	2	2	3	2	4	1	1	2
14	2	4	3	3	3	4	4	2	3	3
15	4	4	4	5	3	4	6	4	4	5
16	2	3	4	2	3	4	4	3	3	3
17	1	4	4	2	1	4	5	2	2	2
18	5	5	6	4	5	6	6	5	5	5
19	5	4	5	5	6	5	3	3	4	4
20	3	4	5	3	3	4	5	2	3	2
21	2	3	5	2	2	3	3	2	2	3
22	4	4	5	5	3	5	5	4	3	4
23	5	4	6	6	4	5	2	5	5	5
24	1	2	2	2	1	3	2	2	2	3
25	2	4	3	3	4	4	3	4	3	4
26	2	3	4	2	2	4	3	1	1	2
27	2	3	5	2	3	4	3	4	3	4
28	2	3	4	2	2	4	3	1	1	2
29	2	3	3	3	2	4	2	2	2	2
30	5	4	5	5	4	4	6	4	4	3
31	3	3	5	4	3	4	4	4	2	3
32	1	3	3	1	1	3	3	2	2	2
33	2	4	3	4	2	3	5	2	2	3
34	3	4	3	5	3	4	4	4	3	4
35	1	2	2	1	3	3	2	2	1	2
36	4	4	5	4	4	4	4	2	3	2
37	5	4	5	5	5	4	5	4	4	4
38	3	3	5	1	3	4	4	2	2	4
39	6	5	6	6	5	5	4	4	5	4
40	3	4	3	3	3	4	3	3	2	4
41	1	3	4	2	3	3	4	1	3	4
42	2	3	3	2	3	4	3	3	2	3
43	6	4	5	6	5	5	5	4	4	4
44	5	3	5	3	3	4	4	3	3	4
45	3	3	3	3	1	4	4	4	3	3
46	2	3	3	2	3	4	2	2	2	3
47	4	3	4	2	4	4	5	2	2	3
48	3	3	4	4	3	3	3	3	2	3
49	3	4	5	5	4	4	5	2	3	4
50	7	6	7	7	7	7	7	6	7	7
51	5	5	6	4	6	5	4	6	4	5
52	2	3	5	2	4	3	3	4	2	3
53	4	3	5	3	5	4	3	4	4	4
54	5	6	7	6	7	6	6	6	6	6
55	4	3	4	3	4	4	3	4	3	3
56	2	4	4	2	4	4	3	4	3	3
57	2	3	4	3	3	4	2	3	3	3
58	1	2	2	1	1	3	2	2	1	1
59	2	3	4	3	3	4	2	3	2	3
60	1	2	2	2	1	3	2	1	1	1
61	3	4	5	3	3	4	4	3	3	4
62	4	3	6	4	4	4	5	4	4	4
63	2	3	4	2	5	4	3	3	3	4
64	2	4	3	2	5	4	3	2	3	3
65	3	3	5	3	5	4	4	5	3	5
66	1	3	2	2	1	4	3	2	2	4
67	2	3	3	2	2	3	2	2	2	2
68	2	4	5	3	3	4	3	2	3	4
69	2	4	4	2	4	4	4	4	2	4
70	2	3	4	3	5	4	4	4	3	3
71	3	4	5	3	3	3	3	2	3	4
72	2	4	5	3	4	4	4	3	3	4
73	4	3	5	4	3	3	3	4	3	4
74	3	4	4	3	5	4	5	3	3	4
75	2	4	3	2	2	4	3	3	3	4
76	2	3	3	2	3	3	4	2	1	2
77	2	4	4	3	2	3	2	3	3	3
78	2	4	5	3	4	4	5	4	3	4
79	5	4	5	4	4	5	5	5	4	5
80	2	3	4	2	5	4	3	3	3	5
81	2	4	5	2	3	3	4	2	4	5
82	2	4	2	2	3	4	3	2	2	3
83	2	3	3	1	3	3	3	1	2	3
84	2	3	3	2	3	4	3	1	2	2
85	2	3	2	3	2	3	4	3	2	2
86	3	5	4	4	3	4	3	5	3	4
87	6	4	6	4	6	5	5	5	5	5
88	3	4	4	3	4	4	3	3	4	6
89	5	4	5	5	5	5	5	5	4	5
90	3	4	6	3	5	4	4	3	4	4
91	6	5	6	5	6	6	6	5	5	6
92	6	5	6	5	6	5	7	5	6	6
93	5	4	6	4	5	5	6	5	3	5
94	2	4	4	3	3	4	4	4	3	4
95	6	6	7	6	7	6	7	6	5	7
96	7	6	7	7	6	6	7	6	6	6
97	7	6	7	6	6	6	6	6	6	7
98	6	6	6	6	7	6	5	6	5	7
99	6	4	6	6	5	5	6	5	5	6
100	5	4	5	4	5	5	5	5	4	4

## Sheet: Trustworthiness - unfamiliar
Image	Rater
	First	Second	Third	Fourth	Fifth	Sixth	Seventh	Eighth	Ninth	Tenth
1	1	3	3	3	3	5	3	2	5	2
2	5	7	7	6	5	7	5	5	6	5
3	1	2	3	3	4	5	3	3	4	1
4	2	5	5	3	4	3	2	2	4	4
5	3	6	4	4	2	5	5	5	6	3
6	1	2	4	2	3	4	3	4	4	2
7	6	5	6	5	6	7	5	6	6	5
8	2	5	4	3	1	4	3	3	3	2
9	2	5	3	4	4	7	3	2	4	2
10	5	6	5	5	4	7	4	6	6	3
11	3	5	5	5	2	5	4	3	6	5
12	7	5	5	5	3	7	5	6	5	2
13	6	6	5	5	3	7	5	6	6	5
14	5	5	6	5	5	7	5	6	6	6
15	2	2	3	2	3	1	2	2	2	2
16	1	4	3	3	2	4	3	3	4	2
17	3	4	4	4	4	2	3	3	4	3
18	6	4	5	5	4	6	5	6	5	3
19	6	4	5	2	3	7	3	3	5	4
20	6	5	6	4	4	7	4	5	6	3
21	4	4	5	6	6	7	6	6	6	5
22	5	5	4	5	4	4	6	6	4	6
23	2	3	3	3	3	1	2	2	3	2
24	5	5	5	5	4	5	2	3	5	5
25	7	4	6	6	5	7	5	5	6	6
26	3	6	4	3	2	4	3	3	5	5
27	6	4	5	5	3	7	2	5	6	5
28	5	6	5	5	5	7	4	5	6	5
29	5	5	5	5	3	6	2	3	5	2
30	6	6	5	5	5	5	2	3	5	5
31	2	5	5	4	3	4	3	3	5	3
32	5	5	4	5	4	6	3	2	5	6
33	3	5	4	3	2	2	3	3	3	3
34	6	5	5	5	5	6	5	4	6	2
35	1	3	4	4	3	2	3	2	4	2
36	2	3	3	3	4	5	2	3	3	3
37	7	6	6	5	4	5	5	6	6	5
38	6	6	5	5	3	7	6	6	6	5
39	6	3	5	6	3	5	4	3	4	4
40	6	5	6	5	6	7	5	5	5	3
41	3	5	5	3	3	4	3	5	5	3
42	3	5	4	4	5	6	4	5	4	4
43	3	6	4	4	2	3	4	4	4	3
44	1	3	4	3	4	5	3	5	4	2
45	6	6	5	6	4	6	6	3	6	5
46	3	6	5	4	4	7	6	4	4	2
47	6	4	5	5	3	6	5	6	6	2
48	5	3	3	3	3	2	2	2	4	2
49	5	3	5	4	3	5	3	6	6	2
50	5	5	6	5	6	3	2	6	6	4
51	1	2	3	2	1	1	4	3	3	3
52	4	4	3	4	4	4	6	5	4	5
53	2	3	5	2	3	6	6	2	5	5
54	4	3	6	4	4	1	6	6	5	5
55	4	6	6	4	4	6	3	5	4	4
56	3	5	3	3	2	4	3	3	4	3
57	3	3	3	3	3	6	5	5	5	5
58	1	3	2	5	2	3	6	5	6	5
59	4	3	2	5	2	2	5	4	6	4
60	2	3	4	5	2	4	3	5	4	3
61	2	3	4	4	3	5	5	2	4	4
62	1	2	2	1	2	1	2	2	2	3
63	2	4	3	5	3	4	3	4	4	2
64	4	5	5	5	3	6	6	5	6	5
65	1	1	1	2	4	1	2	1	3	1
66	2	3	3	3	3	3	3	3	4	5
67	3	3	5	5	3	4	7	5	6	5
68	5	3	5	4	4	6	4	4	6	5
69	3	4	4	5	3	5	2	3	4	3
70	2	5	4	3	3	3	3	5	3	4
71	6	3	5	4	4	5	2	3	3	6
72	2	4	4	2	3	3	6	3	4	4
73	3	2	5	3	3	5	4	4	4	1
74	4	3	4	5	3	4	5	4	3	2
75	5	4	6	5	3	5	5	5	6	5
76	4	2	3	3	2	1	4	5	5	3
77	3	4	3	3	2	4	4	4	4	3
78	5	5	5	4	5	7	6	5	6	4
79	6	6	5	3	3	7	4	5	4	3
80	6	7	5	5	4	7	6	5	6	2
81	6	6	5	6	5	6	5	6	5	6
82	2	3	4	2	4	5	4	2	4	2
83	3	5	4	3	3	4	4	5	5	5
84	2	5	3	3	2	5	3	3	4	3
85	5	5	3	4	3	5	4	3	6	4
86	3	2	2	2	2	2	3	2	4	2
87	3	5	5	4	5	2	5	4	4	4
88	1	3	3	3	2	3	3	2	2	5
89	4	3	4	4	3	2	2	2	4	1
90	5	5	5	4	3	6	3	5	4	2
91	2	3	4	2	4	3	3	3	3	3
92	2	3	2	3	2	2	4	3	6	2
93	3	2	5	4	4	3	3	3	4	2
94	4	4	2	4	3	2	5	4	3	3
95	1	3	3	3	2	5	3	3	3	2
96	3	5	5	2	3	6	3	3	6	5
97	1	3	3	2	2	1	3	5	3	3
98	3	5	2	2	1	2	2	2	3	4
99	1	2	2	2	2	2	2	2	3	2
100	3	1	3	4	3	6	4	5	6	3

## Sheet: Attractiveness - unfamiliar
Image	Rater
	First	Second	Third	Fourth	Fifth	Sixth	Seventh	Eighth	Ninth	Tenth
1	1	1	1	4	1	2	1	4	2	4
2	1	2	1	2	1	2	1	2	2	5
3	1	2	1	2	1	2	1	3	2	3
4	5	6	5	6	6	6	3	5	5	5
5	4	6	5	6	6	6	4	6	5	5
6	3	4	3	5	2	4	3	4	3	4
7	3	5	5	6	3	4	3	6	5	5
8	4	3	3	4	4	3	2	4	5	5
9	3	5	4	6	3	5	2	4	5	5
10	2	3	2	5	4	3	2	4	4	4
11	4	3	5	5	2	4	1	4	3	5
12	3	3	6	5	5	6	5	4	5	5
13	4	5	3	5	3	6	3	6	5	5
14	4	5	6	5	3	5	4	5	5	5
15	2	1	2	4	3	3	1	4	3	4
16	4	2	3	4	2	3	2	4	3	3
17	3	5	2	4	3	3	2	4	3	4
18	3	3	3	4	1	4	3	5	3	5
19	3	2	3	5	3	5	2	4	4	5
20	4	5	4	5	4	5	3	5	4	5
21	5	6	6	5	4	7	4	6	4	6
22	4	5	5	5	5	4	3	4	4	5
23	1	2	2	4	2	4	3	4	5	3
24	5	6	6	7	7	6	6	6	6	5
25	5	7	5	7	6	6	6	5	6	6
26	4	5	6	6	5	5	3	6	5	6
27	3	1	1	5	3	3	2	4	3	5
28	6	6	6	7	6	7	7	5	7	5
29	4	5	4	6	6	7	3	4	5	5
30	3	5	5	5	5	5	2	4	5	5
31	4	6	5	4	5	4	2	6	4	5
32	3	2	2	4	5	4	2	5	4	6
33	4	4	2	4	6	5	2	5	4	5
34	3	3	5	4	4	3	2	4	4	5
35	5	5	5	5	6	7	6	5	4	5
36	5	4	6	3	3	6	2	4	4	5
37	2	4	1	4	2	5	1	4	3	4
38	3	5	5	6	5	5	4	5	4	5
39	5	3	5	4	3	4	3	5	3	5
40	5	4	7	5	6	6	5	5	6	7
41	4	6	2	5	3	5	3	4	4	5
42	5	5	5	5	4	6	3	5	5	6
43	4	1	2	5	2	4	1	3	4	5
44	4	3	1	4	2	3	3	3	3	3
45	3	4	6	6	7	5	5	6	5	5
46	6	7	7	6	6	6	6	6	6	6
47	4	5	3	3	5	4	1	5	4	4
48	4	1	2	4	3	4	2	4	3	5
49	1	4	2	4	4	3	4	4	4	4
50	1	1	1	2	1	3	1	3	2	3
51	3	1	1	2	1	3	1	3	2	4
52	4	6	5	6	4	5	2	5	4	5
53	4	4	1	4	2	4	4	4	4	4
54	2	1	1	1	1	3	1	3	1	2
55	5	5	2	6	5	5	6	5	6	7
56	3	5	6	6	5	6	2	5	4	5
57	5	7	6	7	7	5	7	6	6	6
58	6	3	5	6	6	7	6	5	6	7
59	3	5	2	5	4	4	4	5	5	4
60	5	5	3	6	5	7	7	6	4	5
61	3	3	5	6	5	5	5	5	4	4
62	2	4	1	3	4	4	2	4	3	3
63	5	6	3	5	4	6	5	5	5	7
64	5	4	3	6	5	7	6	5	6	7
65	4	1	1	3	1	4	1	3	3	2
66	4	5	1	4	3	6	4	5	6	5
67	4	4	6	4	2	5	2	4	4	3
68	3	4	2	5	3	3	4	4	4	6
69	3	3	2	3	4	5	1	3	4	3
70	1	6	2	5	4	4	1	4	5	5
71	5	5	2	4	6	4	6	4	4	4
72	3	6	6	5	7	4	7	5	6	5
73	4	1	4	4	3	5	5	4	4	4
74	4	5	2	4	4	5	3	5	3	4
75	5	6	6	7	7	5	7	6	6	6
76	3	5	5	5	6	6	2	6	5	5
77	2	3	5	4	2	6	3	5	3	5
78	5	4	6	6	5	3	6	5	5	4
79	3	2	1	4	3	4	2	4	4	4
80	5	6	6	6	3	5	6	4	4	6
81	3	4	3	5	5	5	2	5	4	5
82	4	5	2	6	6	6	4	4	5	5
83	6	6	7	7	7	7	7	6	4	6
84	2	6	2	6	2	5	2	3	3	4
85	4	7	5	6	6	6	4	6	5	6
86	3	3	1	3	1	4	4	4	3	5
87	3	2	2	2	3	3	3	4	4	4
88	3	2	2	3	3	5	3	3	2	3
89	5	2	2	4	4	3	4	4	5	3
90	5	5	3	3	3	4	2	4	4	5
91	2	4	3	2	3	3	2	4	3	3
92	1	2	1	3	2	4	1	4	3	5
93	4	2	2	2	2	3	2	4	3	5
94	3	5	2	4	3	3	3	4	4	4
95	1	1	1	3	2	3	1	4	2	3
96	1	2	1	2	1	5	2	3	4	5
97	1	1	1	1	1	3	1	3	1	2
98	1	2	1	1	2	2	1	3	2	3
99	2	3	1	2	1	2	1	4	3	3
100	1	4	1	3	2	4	3	3	3	4

## Sheet: Dominance - unfamiliar
Image	Rater
	First	Second	Third	Fourth	Fifth	Sixth	Seventh	Eighth	Ninth	Tenth
1	1	6	2	4	5	1	4	1	2	4
2	2	1	1	2	3	1	3	1	2	2
3	3	5	3	3	4	1	6	2	4	4
4	5	1	1	3	5	5	5	2	2	3
5	6	1	3	3	6	5	5	3	3	3
6	3	6	5	3	6	4	5	2	4	3
7	3	3	1	2	3	1	3	1	2	3
8	4	6	7	4	6	6	6	4	5	4
9	3	5	5	3	6	4	5	4	3	4
10	6	6	1	2	2	2	3	1	3	3
11	3	3	1	2	5	2	3	1	3	3
12	4	2	1	2	2	2	3	1	3	3
13	2	4	1	2	3	1	4	1	2	2
14	6	4	1	2	2	4	3	2	3	3
15	3	7	6	3	5	5	6	3	4	3
16	6	5	7	5	6	5	6	5	6	6
17	5	5	2	3	4	4	4	3	4	3
18	4	2	1	4	4	2	3	3	4	4
19	5	1	1	2	2	2	4	4	3	3
20	4	2	1	1	3	2	3	4	3	3
21	3	2	2	2	3	4	5	3	2	4
22	3	4	2	2	4	4	4	5	2	3
23	5	3	3	5	5	4	6	4	2	4
24	4	2	1	2	3	3	3	3	3	3
25	6	2	1	1	3	4	4	1	3	3
26	2	1	1	3	3	3	5	2	2	3
27	4	5	2	2	3	2	4	2	3	4
28	5	4	2	2	3	4	4	2	3	3
29	5	5	1	4	4	4	5	5	3	4
30	4	2	1	2	2	2	4	4	3	3
31	3	2	1	3	6	4	4	5	2	4
32	5	1	1	2	2	2	3	3	2	2
33	2	4	1	5	2	1	3	3	3	3
34	5	3	1	2	4	2	3	3	2	3
35	3	2	6	2	5	5	4	5	2	4
36	6	2	5	4	5	4	5	4	4	4
37	6	2	3	2	3	2	3	1	3	3
38	5	3	1	2	3	2	3	1	2	3
39	4	3	1	3	2	2	3	2	2	3
40	5	2	1	2	3	2	3	1	3	3
41	2	2	1	2	4	2	5	4	3	3
42	5	3	2	3	4	5	4	2	3	4
43	5	5	5	4	5	5	5	5	4	4
44	2	4	1	3	4	1	6	2	3	3
45	4	3	1	2	2	2	3	3	2	3
46	4	4	1	1	5	3	4	4	3	3
47	3	1	1	3	4	1	4	1	4	3
48	3	2	1	4	4	2	5	3	4	3
49	3	1	2	2	3	3	4	2	2	3
50	3	1	1	2	3	1	4	1	3	3
51	4	6	7	6	6	2	6	7	3	4
52	5	2	4	3	5	5	5	5	5	4
53	3	3	4	5	4	3	5	2	4	3
54	3	2	1	5	4	4	3	2	2	3
55	5	3	3	2	6	4	4	3	3	3
56	5	3	2	4	6	5	5	2	3	3
57	6	3	5	5	5	6	5	5	5	5
58	5	2	3	2	6	5	4	4	3	5
59	4	2	2	5	5	4	3	2	3	4
60	5	2	4	3	6	5	5	4	4	3
61	5	6	7	5	6	3	5	3	5	6
62	4	7	6	6	7	3	5	3	5	3
63	4	2	6	4	5	7	5	4	3	4
64	6	3	3	4	3	3	3	3	3	3
65	5	7	7	6	7	4	6	4	6	4
66	5	4	2	4	5	3	5	1	3	5
67	4	3	3	2	2	4	3	1	3	4
68	7	2	1	4	3	3	3	2	3	3
69	6	2	5	4	3	3	5	2	3	3
70	7	4	6	5	5	3	5	4	2	4
71	6	3	1	4	3	5	3	4	3	3
72	5	5	5	5	5	5	5	2	5	4
73	6	6	3	4	4	2	3	3	3	4
74	6	3	2	5	5	4	5	1	4	4
75	6	3	1	4	4	3	6	2	3	4
76	5	2	4	2	4	5	5	3	3	3
77	6	6	5	5	6	5	5	3	5	4
78	6	4	3	3	4	3	3	3	3	4
79	6	5	1	5	4	2	3	3	3	4
80	5	2	1	3	3	4	3	2	3	3
81	5	3	1	3	4	2	3	4	3	3
82	5	3	6	5	6	6	5	2	4	2
83	5	2	6	4	5	5	5	4	5	4
84	5	3	2	3	4	4	4	1	3	5
85	6	2	4	4	4	4	6	4	3	4
86	4	5	4	5	5	2	5	1	3	4
87	5	4	3	5	4	2	4	6	4	3
88	3	6	5	5	6	4	6	5	2	4
89	6	3	2	6	4	5	5	6	3	3
90	7	3	4	5	4	5	4	5	4	4
91	4	6	5	6	5	5	5	6	6	5
92	5	5	5	5	3	7	5	2	3	5
93	6	5	4	5	4	2	5	4	3	3
94	5	4	2	4	4	6	3	4	4	3
95	4	5	2	5	5	4	6	3	3	3
96	4	2	1	5	3	5	6	6	4	5
97	5	6	1	6	6	3	5	7	3	4
98	5	5	6	6	7	2	5	7	5	6
99	5	4	2	6	6	6	5	5	4	5
100	5	5	5	5	5	2	5	4	3	3

## Sheet: Parental Resem - unfamiliar
Image	Rater
	First	Second	Third	Fourth	Fifth	Sixth	Seventh	Eighth	Ninth	Tenth
1	1	3	1	2	1	1	2	1	1	1
2	1	3	1	2	1	1	3	1	1	3
3	1	2	1	3	1	2	4	1	1	3
4	1	2	1	3	1	3	4	4	1	3
5	2	2	4	2	1	3	5	4	1	3
6	1	2	2	3	1	2	3	3	1	2
7	2	2	4	3	1	4	3	2	1	3
8	1	2	3	3	1	3	4	3	1	3
9	1	3	2	3	1	4	4	4	1	3
10	1	4	1	1	1	2	3	2	3	2
11	1	3	2	2	1	1	4	2	1	2
12	1	4	4	1	1	1	3	1	1	3
13	1	1	1	1	1	1	4	1	3	2
14	2	6	1	2	2	2	3	2	2	2
15	1	2	1	3	1	1	3	1	1	2
16	1	2	1	1	1	1	2	1	1	2
17	1	3	3	2	1	1	4	1	2	3
18	1	4	1	4	1	5	5	3	2	3
19	1	2	1	2	1	2	4	2	1	3
20	1	3	1	1	1	1	3	1	4	2
21	2	1	3	4	1	5	2	3	1	5
22	3	3	3	3	1	2	3	3	1	4
23	1	1	2	4	1	3	5	3	1	3
24	1	2	1	2	1	3	5	3	1	3
25	1	2	4	2	2	5	5	4	3	3
26	1	5	3	1	1	3	2	3	2	1
27	1	2	1	2	1	1	4	2	1	2
28	1	4	6	1	2	2	3	2	1	1
29	1	1	2	2	1	4	5	5	1	3
30	1	2	1	3	1	2	5	4	1	3
31	1	4	1	2	1	3	5	4	1	4
32	1	3	1	2	1	2	4	2	1	3
33	1	3	1	2	1	2	4	5	1	3
34	1	3	3	3	1	2	3	1	1	1
35	2	2	1	4	1	3	5	2	1	3
36	1	1	2	1	1	1	3	2	2	1
37	1	1	1	3	1	3	5	2	3	3
38	1	5	4	2	3	1	4	2	1	2
39	1	3	1	4	1	2	3	2	1	3
40	1	2	1	1	1	2	5	2	1	3
41	2	5	1	3	1	3	5	3	3	4
42	1	3	2	1	1	1	3	2	1	2
43	4	1	1	3	1	4	5	2	1	3
44	2	2	1	3	1	3	5	3	1	3
45	2	4	1	3	1	1	3	2	2	2
46	1	3	5	2	2	1	3	1	2	1
47	1	1	2	4	1	4	5	4	1	4
48	1	1	1	1	1	2	3	2	1	3
49	1	3	1	4	2	2	5	2	1	4
50	1	1	1	1	1	3	3	1	1	2
51	1	2	1	5	4	3	4	2	1	1
52	3	4	3	1	1	5	2	3	2	2
53	1	3	1	3	5	1	6	2	1	4
54	1	1	1	3	1	1	2	1	1	1
55	1	3	2	4	1	1	4	3	1	4
56	1	4	2	2	3	5	2	3	2	1
57	2	6	2	1	1	3	3	4	2	2
58	1	3	1	2	1	1	1	1	2	3
59	1	3	2	3	1	2	5	2	1	3
60	1	3	1	1	1	1	3	1	1	2
61	1	3	1	2	2	1	3	5	1	2
62	1	3	1	4	1	3	4	2	1	2
63	1	5	3	1	1	4	3	4	4	1
64	2	5	2	1	1	4	4	3	2	2
65	1	2	1	1	1	2	6	2	1	2
66	1	2	1	4	1	1	3	1	1	3
67	1	3	1	1	1	1	3	2	1	3
68	1	4	2	2	2	5	3	3	3	2
69	1	2	3	2	1	1	3	2	2	2
70	1	5	2	3	1	3	3	3	1	2
71	1	5	2	1	1	6	3	6	2	2
72	2	5	2	1	2	5	3	4	1	2
73	1	3	1	1	2	2	4	3	1	3
74	3	3	2	1	1	4	4	5	3	2
75	1	4	3	1	5	1	5	2	2	3
76	1	5	1	1	3	1	3	1	1	3
77	1	4	1	1	1	5	4	2	2	3
78	2	5	1	2	1	1	3	2	1	3
79	1	4	2	1	1	2	4	1	2	2
80	1	5	1	2	1	2	3	2	1	2
81	1	2	1	1	1	4	3	1	1	3
82	1	4	1	1	2	4	3	4	2	2
83	1	4	2	1	2	3	3	2	2	2
84	1	3	1	1	1	2	2	2	1	2
85	3	2	6	1	1	4	2	3	1	2
86	1	2	1	1	2	3	4	2	1	2
87	1	2	1	6	1	1	2	1	1	2
88	1	2	1	2	1	2	3	3	1	3
89	1	6	4	1	1	6	4	4	1	2
90	1	6	1	1	1	5	3	6	1	2
91	1	5	3	2	4	5	6	2	2	3
92	1	4	2	1	1	1	4	3	2	3
93	1	2	1	1	1	1	2	1	1	3
94	1	2	1	1	2	1	2	1	1	2
95	1	2	1	2	4	1	3	1	1	3
96	1	5	2	1	2	3	4	4	2	1
97	1	2	1	2	1	1	4	1	1	3
98	1	4	1	2	1	1	3	1	1	2
99	1	2	2	1	1	3	3	2	2	3
100	1	3	2	3	1	4	5	5	3	2

## Sheet: Gender - familiar
Image	Rater
	First	Second	Third	Fourth	Fifth	Sixth	Seventh	Eighth	Ninth	Tenth
1	1	2	2	3	2	2	3	2	3	4
2	1	1	1	3	1	3	1	2	2	1
3	1	1	1	2	4	1	1	2	4	1
4	2	1	1	3	2	1	3	2	2	4
5	1	1	1	2	2	1	1	1	3	1
6	1	1	1	2	1	3	1	1	2	1
7	3	2	1	4	3	3	4	3	5	3
8	1	1	1	2	1	1	1	1	1	1
9	1	1	1	3	3	3	1	4	5	3
10	1	1	1	3	2	1	1	2	2	1
11	1	1	1	3	2	3	1	2	2	3
12	1	1	1	2	2	1	1	2	2	3
13	1	1	1	2	2	1	1	2	2	1
14	1	1	1	3	1	2	1	1	3	3
15	2	1	1	2	2	2	1	1	3	4
16	6	6	6	5	5	4	5	6	5	6
17	5	6	7	4	4	5	4	5	4	5
18	7	6	7	6	7	7	5	7	6	7
19	7	6	7	5	7	6	7	6	6	7
20	5	5	7	4	5	4	2	5	4	5
21	7	6	7	3	7	7	7	7	6	7
22	6	6	5	5	4	3	6	6	4	5
23	6	6	7	6	4	6	7	6	6	5
24	6	5	7	4	4	5	5	6	5	6
25	5	5	5	2	4	3	3	4	3	6
26	6	6	7	4	6	7	7	6	6	6
27	6	6	6	5	7	7	4	6	5	5
28	5	6	6	5	7	6	6	6	6	5
29	6	6	7	6	5	6	4	6	5	5
30	6	5	7	5	5	6	6	6	5	5

## Sheet: Age - familiar
Image	Rater
	First	Second	Third	Fourth	Fifth	Sixth	Seventh	Eighth	Ninth	Tenth
1	1	3	2	2	1	3	2	1	2	2
2	3	3	3	5	3	3	4	2	2	3
3	3	4	4	4	3	4	3	2	2	4
4	3	3	3	5	2	4	3	2	3	5
5	1	3	2	2	2	3	2	1	2	3
6	5	4	4	5	2	4	5	4	4	4
7	1	3	3	2	2	3	3	2	2	3
8	2	3	4	2	1	4	3	3	3	2
9	2	3	4	3	2	4	1	2	1	3
10	2	2	2	2	1	3	2	1	2	2
11	5	5	4	4	5	5	5	5	4	5
12	5	5	5	5	6	5	4	5	5	5
13	4	4	6	3	3	4	5	4	3	4
14	6	5	6	5	6	5	5	6	5	5
15	2	3	2	2	1	2	2	2	3	3
16	5	4	4	4	3	4	4	5	3	5
17	7	7	7	7	7	6	7	7	7	7
18	1	2	3	2	2	2	1	2	1	3
19	4	5	4	4	6	4	5	5	4	5
20	5	5	6	5	6	5	6	6	5	4
21	6	5	5	4	6	5	5	4	4	5
22	1	2	3	2	1	2	1	1	1	2

## Sheet: Trustworthiness - familiar
Image	Rater
	First	Second	Third	Fourth	Fifth	Sixth	Seventh	Eighth	Ninth	Tenth
1	4	4	3	2	3	5	4	5	4	4
2	7	5	6	5	5	7	6	6	6	7
3	7	5	6	6	3	4	5	5	6	5
4	4	4	3	5	4	4	6	5	5	5
5	5	5	5	3	2	5	5	5	5	4
6	4	4	5	4	3	3	4	5	5	4
7	5	2	4	5	3	4	5	2	4	2
8	7	4	3	5	5	6	3	2	6	6
9	4	7	3	4	3	5	3	3	5	2
10	7	3	5	4	3	7	4	5	5	5
11	3	5	5	4	3	5	3	4	5	2
12	4	5	2	3	4	3	5	2	4	4
13	4	6	3	4	4	6	5	2	5	7
14	4	3	6	4	4	6	5	5	5	5
15	3	6	4	5	2	1	5	4	5	3
16	3	4	4	4	2	4	5	3	6	4
17	5	5	6	4	5	7	5	6	6	6
18	5	4	5	4	3	6	4	5	4	6
19	2	7	5	5	4	6	5	5	5	6
20	4	1	1	2	3	5	3	2	1	2
21	4	6	6	5	7	6	5	5	6	7
22	7	6	5	7	5	7	4	6	6	5
23	7	6	4	6	6	6	6	6	6	7
24	4	5	6	3	3	4	3	5	6	7
25	4	6	5	3	4	7	6	5	7	6
26	4	4	2	2	2	2	4	3	5	3
27	5	4	4	3	4	6	5	6	5	5

## Sheet: Attractiveness - familiar
Image	Rater
	First	Second	Third	Fourth	Fifth	Sixth	Seventh	Eighth	Ninth	Tenth
1	4	5	3	6	3	4	4	6	6	6
2	4	6	5	5	6	7	7	6	5	6
3	4	6	6	6	6	6	6	5	4	5
4	5	6	5	7	7	6	6	6	7	6
5	5	5	4	7	5	7	4	5	5	5
6	7	5	7	7	7	7	7	6	7	7
7	5	6	5	5	4	7	5	5	6	6
8	7	6	7	6	7	6	6	6	6	6
9	5	4	3	5	6	5	5	5	5	6
10	7	6	7	7	6	6	6	5	6	6
11	3	6	1	4	6	4	5	4	6	6
12	1	4	3	3	3	3	3	4	5	5
13	7	6	6	6	7	6	6	5	3	6
14	6	2	5	6	5	6	5	4	7	5
15	5	4	5	5	6	4	6	6	6	6
16	4	6	5	4	5	7	6	5	4	4
17	4	6	2	4	3	5	4	4	3	5
18	3	6	2	4	4	4	5	4	1	6
19	5	6	6	6	7	6	4	6	2	6
20	4	5	2	4	4	6	2	5	3	5
21	5	6	5	5	5	4	3	5	4	3
22	4	5	4	5	2	5	2	4	2	5
23	5	7	7	7	7	7	6	5	7	7
24	6	6	3	4	7	6	7	4	6	7
25	5	5	5	5	1	6	6	5	3	5
26	5	6	6	6	5	7	6	5	6	7
27	5	5	5	7	6	4	7	5	4	6
28	4	6	2	3	6	5	5	6	4	3
29	4	3	2	1	2	3	2	4	2	3
30	2	2	1	1	1	2	1	4	1	4

[truncated: 2 more sheets: Dominance - familiar, Parental Resem - familiar]
